# Supplementary material for: Mendelian randomization analysis of the causal association of bone mineral density and fracture with multiple sclerosis
Source: Front Neurol. 2022 Sep 15;13:993150. doi: 10.3389/fneur.2022.993150 (PMC9519880; doi:10.3389/fneur.2022.993150)
Supplement: Supplementary file 2 [file Table_2.XLSX]

## Sheet: Sheet1
Supplementary Table 2. Association results for 307 conditionally independent SNPs that reach genome-wide significance in the UKBiobank eBMD GWAS
RSID	CHR	BP	EA	NEA	EAF	β.J	SE.J	P.J
rs139603701	1	2904634	A	G	0.982645	0.0924889	0.0133281	3.93854e-12
rs2708632	1	8464509	T	C	0.33967	-0.0275898	0.0035246	4.96558e-15
rs75077113	1	11214582	A	C	0.718606	0.0227991	0.00378707	1.74132e-09
rs6701290	1	16188681	G	A	0.107536	0.0425404	0.00539505	3.14299e-15
rs7519889	1	22472506	G	A	0.795157	0.0294188	0.00485649	1.38148e-09
1:22483649_T_TGGGGGG	1	22483649	T	TGGGGGG	0.748323	0.026657	0.00450782	3.34919e-09
rs34963268	1	22710877	G	C	0.823891	-0.0540014	0.00461536	1.26922e-31
rs11364492	1	22729792	AT	A	0.484932	-0.0267226	0.00375804	1.15386e-12
rs4589135	1	27041714	T	C	0.616473	0.0251456	0.00345124	3.19335e-13
rs4360494	1	38455891	G	C	0.446592	-0.0206828	0.0033683	8.23072e-10
rs4397637	1	68603131	G	A	0.813715	-0.0347855	0.00445054	5.45177e-15
rs143243230	1	68664755	G	GAC	0.463462	-0.0276479	0.0036627	4.40296e-14
rs11209240	1	68725907	A	C	0.839179	-0.0389288	0.00465139	5.79693e-17
rs56969212	1	89171220	CA	C	0.380173	0.0224347	0.00345056	7.93831e-11
rs3790608	1	113055023	G	A	0.849214	-0.0401285	0.00468853	1.13974e-17
rs6680737	1	119521631	G	A	0.559674	-0.0248689	0.00337156	1.63006e-13
rs1080789	1	163874234	A	G	0.515885	0.0230811	0.00334871	5.48104e-12
rs35363078	1	170683707	T	TA	0.533496	-0.0217933	0.0033644	9.31748e-11
rs12041600	1	172230229	G	A	0.520643	0.0255355	0.00340223	6.11814e-14
rs7535122	1	200672699	A	G	0.390297	0.0233581	0.00343453	1.03926e-11
rs7516171	1	210466932	C	T	0.823617	-0.0300784	0.00440647	8.73376e-12
rs17514738	1	218988754	T	C	0.601678	0.0228413	0.00341744	2.3292e-11
rs201324539	1	220040220	G	A	0.274529	-0.0311821	0.00391099	1.54945e-15
rs2275707	1	220088047	C	A	0.205346	0.0326813	0.00415035	3.42542e-15
rs7527300	1	221477744	C	T	0.593587	0.0306108	0.00342249	3.75274e-19
rs1414660	1	240586695	C	T	0.807786	-0.0829915	0.00423791	2.15438e-85
rs12714415	2	651430	T	C	0.849647	0.0294688	0.00484736	1.20673e-09
rs6547870	2	28937601	G	C	0.369217	0.0241721	0.00346628	3.09196e-12
rs10490046	2	40630678	A	C	0.781663	0.0332102	0.00404488	2.20368e-16
rs7576689	2	42218358	C	T	0.778816	-0.0623985	0.00439949	1.16507e-45
rs1550429	2	42226844	C	G	0.351457	0.0256808	0.00379719	1.35068e-11
rs6761129	2	43735713	C	T	0.89166	-0.0339868	0.00539756	3.04067e-10
rs4233949	2	54659707	C	G	0.391405	0.0762872	0.00344584	1.33489e-108
rs34138479	2	54847613	A	AAT	0.270653	-0.055526	0.00376816	3.80789e-49
rs7578166	2	71630041	A	C	0.388582	-0.0214676	0.00343097	3.92487e-10
rs62164915	2	118895728	A	C	0.727185	-0.0244077	0.00386901	2.8172e-10
rs1878526	2	119038598	G	A	0.780953	-0.0640704	0.00409105	2.7889e-55
rs115242848	2	119507607	C	T	0.992011	-0.345895	0.0197045	5.52777e-69
rs10199437	2	119527123	G	A	0.0586406	0.0704824	0.00712552	4.52997e-23
rs55983207	2	119529829	T	C	0.96019	-0.0724966	0.0091747	2.74919e-15
rs62159864	2	119590951	T	A	0.729573	-0.0489267	0.00383355	2.64658e-37
rs34588551	2	159954175	C	T	0.628906	-0.0205898	0.0034502	2.40616e-09
rs10206992	2	183730527	T	G	0.747514	0.0243169	0.00384348	2.50315e-10
rs4675694	2	200450012	C	G	0.173537	-0.0351969	0.00447193	3.52864e-15
rs11679645	2	202779950	T	C	0.750943	0.0243541	0.00398021	9.42873e-10
rs10931982	2	202832130	T	C	0.226733	-0.0532447	0.00399426	1.54269e-40
rs62195575	2	202959762	A	G	0.701717	-0.0219365	0.00369615	2.93887e-09
rs183979857	2	203723050	T	C	0.991867	-0.180973	0.0286943	2.84642e-10
rs56185026	2	218105860	T	C	0.901816	-0.0368715	0.00568634	8.91887e-11
rs2675952	2	233790522	T	A	0.566788	-0.0245844	0.00339443	4.40275e-13
rs58057291	2	238395479	T	A	0.766136	0.0234452	0.00394676	2.84396e-09
rs77630528	3	11314041	A	G	0.175604	0.0307179	0.00442848	4.02087e-12
rs1560633	3	25548555	T	C	0.362556	-0.0222703	0.00353247	2.89225e-10
rs142515962	3	33289630	A	G	0.988125	0.0970607	0.0159184	1.07808e-09
rs370387	3	41123984	G	A	0.444877	-0.0424408	0.0033789	3.4802e-36
rs2624847	3	50174197	G	T	0.259157	0.0245277	0.00383634	1.62123e-10
rs11915970	3	56169965	A	T	0.881378	-0.0333532	0.0052763	2.59345e-10
rs1352014	3	56192884	A	T	0.451968	-0.022911	0.00342982	2.39035e-11
rs344083	3	156556312	A	C	0.779353	0.0379604	0.00405143	7.27808e-21
rs56082403	3	156797225	T	C	0.601327	0.0298088	0.0036044	1.33822e-16
rs6829296	4	1000138	C	G	0.64183	0.0539853	0.0039709	4.27331e-42
rs4505759	4	1003022	C	T	0.693003	-0.0733909	0.00412699	9.54175e-71
rs112069922	4	1034997	C	T	0.950738	0.0723971	0.00797617	1.11945e-19
rs1386625	4	38361120	A	G	0.0970749	0.0477777	0.00576321	1.13137e-16
rs11133474	4	57905807	C	T	0.658829	-0.0218256	0.00356883	9.61861e-10
rs11729023	4	71991184	C	T	0.879524	-0.0319213	0.00520065	8.35962e-10
rs72976751	4	86725959	A	T	0.860876	-0.0338464	0.00489612	4.74842e-12
rs5860048	4	87902157	T	TTTTG	0.41611	0.0210006	0.00342443	8.6455e-10
rs35417399	4	88611098	C	CT	0.628928	-0.0313037	0.00377373	1.08442e-16
rs72655796	4	88774498	A	G	0.367535	0.0335186	0.0035869	9.21253e-21
rs10013456	4	95134692	A	G	0.807623	-0.0288643	0.00428495	1.62563e-11
rs6839437	4	146174631	T	C	0.164983	-0.0347959	0.00453527	1.68973e-14
rs10022648	4	146851785	A	G	0.614319	0.0212461	0.00349096	1.1573e-09
rs34687052	4	157507231	A	T	0.656452	0.0225944	0.00360315	3.5931e-10
rs6870556	5	31134837	G	A	0.374934	0.0211321	0.00348226	1.29103e-09
rs1428968	5	36646946	C	T	0.820581	-0.0337638	0.00440681	1.83444e-14
rs2542710	5	39382261	A	G	0.515163	0.0247007	0.00338548	2.96292e-13
rs28744551	5	54844572	C	G	0.905541	-0.0392411	0.00576584	1.0049e-11
rs559181	5	80286819	A	T	0.519013	0.0250959	0.00338325	1.19183e-13
rs9327301	5	122860170	G	A	0.742951	0.0239856	0.00385909	5.12154e-10
rs6882422	5	135430668	G	A	0.883986	0.0327373	0.00529911	6.49665e-10
rs3776221	5	142590233	A	G	0.74351	0.0243719	0.00385888	2.68746e-10
rs368510	5	148787469	G	A	0.667791	-0.0275299	0.00356657	1.17361e-14
rs4959677	6	2500820	G	C	0.509291	0.026687	0.00336186	2.05234e-15
rs525678	6	7058857	A	G	0.0381506	0.0738001	0.00886296	8.30587e-17
rs9379084	6	7231843	G	A	0.882997	0.0389371	0.00539302	5.20246e-13
rs74971894	6	21888517	A	G	0.884286	0.0416788	0.00523109	1.61894e-15
rs9260426	6	29919109	A	G	0.498488	0.0211212	0.00334653	2.76541e-10
rs113166754	6	44677173	C	T	0.937222	0.0900238	0.00704372	2.10146e-37
rs144647275	6	44726165	C	T	0.514106	0.0263449	0.00352481	7.77206e-14
rs1502199	6	55265021	A	G	0.252244	0.027582	0.00386344	9.3864e-13
rs76768932	6	55468836	G	C	0.966395	-0.0575965	0.00950623	1.37131e-09
rs191147097	6	55585151	A	C	0.995258	-0.212717	0.0365758	6.03484e-09
rs72868839	6	55624017	A	T	0.930371	-0.0528035	0.00662802	1.6296e-15
rs150694678	6	55796852	AT	A	0.982283	-0.149179	0.0152635	1.46143e-22
rs10943130	6	74506220	C	T	0.485751	0.023339	0.00336106	3.81373e-12
rs6454314	6	83740400	G	A	0.315541	0.0259156	0.003614	7.45094e-13
rs9491689	6	127398595	C	A	0.721726	-0.026511	0.00406054	6.62421e-11
rs7741021	6	127468274	A	C	0.523733	-0.0727806	0.00358196	8.78971e-92
rs1415701	6	130345835	G	A	0.731758	-0.0281493	0.00378978	1.10523e-13
rs5880046	6	131326318	GT	G	0.611312	0.0287791	0.00349498	1.8046e-16
rs10713212	6	133339485	GA	G	0.33465	0.0248782	0.00368343	1.43746e-11
rs9402490	6	133540195	G	T	0.444894	0.0451838	0.00352015	1.03358e-37
rs547545	6	133812022	T	A	0.54187	-0.0263125	0.00341615	1.33552e-14
rs12529766	6	136231011	C	G	0.86632	0.0337945	0.0049376	7.68386e-12
rs55784958	6	151769853	C	T	0.960328	-0.0653262	0.00913783	8.7422e-13
rs4869744	6	151908012	T	C	0.711333	0.0871555	0.00402189	3.91194e-104
rs12525051	6	151913710	G	A	0.51736	-0.0257447	0.00378787	1.07092e-11
rs2941741	6	152008982	G	A	0.581793	-0.0612164	0.00349844	1.47801e-68
rs2504069	6	152085517	C	T	0.291872	-0.031293	0.00376074	8.72576e-17
rs633891	6	152592751	C	T	0.561729	0.022697	0.00342707	3.52326e-11
rs73029263	6	164113762	A	G	0.868331	0.0318183	0.00496909	1.52113e-10
rs528738	6	168127312	G	C	0.897466	-0.035477	0.00556358	1.81008e-10
rs4708620	6	168396290	T	C	0.624433	0.0219499	0.00349676	3.44716e-10
rs10249754	7	15693906	A	G	0.344732	-0.0309117	0.00351531	1.45038e-18
rs13328356	7	20051287	C	T	0.765874	0.023641	0.00393662	1.90851e-09
rs3095208	7	20331713	T	C	0.739792	-0.0233711	0.00381244	8.77591e-10
rs85	7	25702026	T	C	0.199942	-0.0364356	0.0041742	2.57504e-18
rs62454420	7	27191804	A	G	0.929845	-0.0418527	0.00661056	2.43283e-10
rs17501090	7	27221454	C	A	0.976857	0.0724035	0.0113647	1.87919e-10
rs10244184	7	27932076	T	C	0.743659	0.0327799	0.00384119	1.41623e-17
rs757980	7	28725536	G	A	0.248863	0.0376066	0.00392208	8.94223e-22
rs10276670	7	30956489	A	G	0.766101	0.0482884	0.00393696	1.38949e-34
rs17236800	7	37944375	A	G	0.81318	-0.0541817	0.00431996	4.38797e-36
rs1717731	7	38101405	T	C	0.818173	-0.0473128	0.00464015	2.05783e-24
rs6956946	7	38110032	T	G	0.34621	-0.0446609	0.00377167	2.39125e-32
rs302101	7	83312959	G	A	0.683025	0.0212778	0.00359542	3.25822e-09
rs12154498	7	92223518	A	C	0.145998	-0.0333048	0.00476014	2.62234e-12
rs4440558	7	96135274	A	G	0.338251	-0.0493447	0.00352533	1.62153e-44
rs17598132	7	96579339	C	T	0.868057	0.0314181	0.00493963	2.01204e-10
rs1724298	7	96647184	T	C	0.890544	-0.0364917	0.00539704	1.36638e-11
rs212417	7	105494963	G	A	0.329499	0.0365156	0.00356573	1.30259e-24
rs149333699	7	120918863	A	G	0.995669	-0.290627	0.0388446	7.33105e-14
rs184953495	7	120934584	C	T	0.998068	-0.346157	0.0569413	1.20796e-09
rs2536195	7	120959155	A	G	0.603316	-0.116932	0.00474355	3.60456e-134
rs10668066	7	120965464	G	GCACC	0.753677	-0.0828822	0.00534986	3.90514e-54
rs187925403	7	121046144	A	G	0.997047	-0.312298	0.0473828	4.37026e-11
rs62621812	7	127015083	G	A	0.978356	0.0941562	0.0114744	2.29077e-16
rs2929308	8	9084121	T	A	0.490687	0.0424585	0.00336589	1.7604e-36
rs6471752	8	49309167	C	T	0.846335	0.0291821	0.00468095	4.54021e-10
rs283324	8	70180251	G	A	0.778415	0.0243821	0.00405431	1.81144e-09
rs7003794	8	71789146	C	A	0.39582	0.028692	0.00345363	9.74916e-17
rs114847962	8	72217903	A	T	0.741418	0.0308146	0.00386196	1.47504e-15
rs2737252	8	116663898	G	A	0.718896	-0.0393785	0.00375343	9.46869e-26
rs1005502	8	117167843	C	T	0.265196	0.0274658	0.00391187	2.20085e-12
rs117108011	8	119901442	A	G	0.9838	-0.0992224	0.0139213	1.02299e-12
rs1487241	8	128021488	A	T	0.321285	0.0257226	0.00361091	1.05168e-12
rs12340775	9	13226945	G	A	0.942518	0.0489699	0.007512	7.08285e-11
rs7036453	9	16732735	C	T	0.963027	0.0570215	0.00896958	2.05446e-10
rs10992867	9	96461013	G	A	0.745283	-0.0316184	0.0038794	3.62924e-16
rs143581991	9	96711337	A	ACCG	0.615459	-0.0231914	0.00350795	3.81465e-11
rs62558340	9	98234903	C	T	0.761005	0.0328824	0.00394844	8.22459e-17
rs28550561	9	110911197	A	G	0.701925	0.0281029	0.00371794	4.07075e-14
rs2188092	9	118841009	G	A	0.923134	-0.0377307	0.0064098	3.94674e-09
rs72767980	9	130320557	C	T	0.832276	-0.0318918	0.00473673	1.66348e-11
rs537120594	9	133441613	C	CT	0.657709	0.0305047	0.00356789	1.23315e-17
rs587729126	9	136138765	GCGCCCACCACTA	G	0.817319	0.0328963	0.00436911	5.10155e-14
rs68192277	10	3823142	TAAGAG	T	0.618121	0.0203563	0.00347961	4.91082e-09
rs74119759	10	20143109	C	T	0.840841	0.0351978	0.00467038	4.83132e-14
rs17688827	10	20329943	A	G	0.576772	0.0227496	0.00340182	2.27064e-11
rs7074558	10	27876397	C	G	0.489919	0.0248052	0.00337589	2.01546e-13
rs12241932	10	28435915	T	C	0.781358	0.0324758	0.00410752	2.64882e-15
10:29087203_C_CCA	10	29087203	C	CCA	0.502691	-0.0216932	0.00365322	2.88319e-09
rs947091	10	31054186	G	A	0.517546	-0.0351955	0.0033878	2.78504e-25
rs17662822	10	54412481	C	A	0.674451	0.0461188	0.00402883	2.42826e-30
rs1159798	10	54412493	A	C	0.224231	0.0408766	0.00440532	1.71217e-20
rs7099953	10	54426489	G	T	0.892658	0.142751	0.00567257	9.66724e-140
rs7088220	10	54463900	C	A	0.446683	-0.027613	0.00339346	4.04761e-16
rs1877998	10	79411740	G	A	0.817642	0.0347381	0.0043377	1.16197e-15
rs147048550	10	89555811	TGTAA	T	0.975078	-0.0709802	0.0109893	1.05367e-10
rs603424	10	102075479	G	A	0.826911	0.0311178	0.00443162	2.1909e-12
rs11196171	10	114724473	A	G	0.791018	0.0294994	0.00420279	2.23448e-12
rs10885447	10	115166770	G	A	0.788055	-0.0271201	0.00413493	5.42485e-11
rs10749436	10	123707383	G	A	0.759226	-0.0261823	0.00392043	2.41521e-11
rs7069328	10	124030741	G	C	0.471078	0.0202873	0.00337505	1.84412e-09
rs1133400	10	134459388	A	G	0.778503	-0.0355793	0.0040473	1.48383e-18
rs71059192	11	8923872	CA	C	0.230782	-0.0307424	0.00417298	1.74506e-13
rs17507577	11	15243059	G	A	0.924741	-0.0474384	0.00635506	8.35103e-14
rs111506224	11	16150065	C	A	0.964374	-0.0543476	0.00911916	2.52674e-09
rs35498021	11	16273537	T	TA	0.220348	0.026279	0.00418206	3.30511e-10
rs56928337	11	16672348	GA	G	0.288408	0.0329767	0.00372204	8.01261e-19
rs11029901	11	27287108	A	G	0.359546	0.0455771	0.00351783	2.17236e-38
rs10835489	11	29159940	G	A	0.866927	0.0323465	0.00494301	5.99399e-11
rs34136481	11	35094864	CA	C	0.460308	-0.0286535	0.00336212	1.56207e-17
rs12806687	11	46924665	C	G	0.342642	0.0413002	0.00355787	3.74735e-31
rs17602572	11	59948374	C	G	0.599513	0.0305956	0.00338924	1.7599e-19
rs174574	11	61600342	A	C	0.353366	0.0209626	0.00351979	2.5906e-09
rs117111740	11	62201239	T	C	0.973054	0.115676	0.0105835	8.3027e-28
rs66864335	11	65390803	G	A	0.776527	0.0322699	0.00403487	1.26711e-15
rs61887821	11	68099622	G	A	0.994065	0.197762	0.0224621	1.31743e-18
rs11228219	11	68143719	C	T	0.805803	0.0289099	0.0043705	3.72108e-11
rs4988321	11	68174189	G	A	0.948585	0.0614305	0.00778427	2.98274e-15
rs557266652	11	68681788	A	G	0.998715	0.424556	0.0702897	1.54034e-09
rs3829241	11	68855363	G	A	0.597728	-0.0290938	0.00341918	1.75461e-17
rs149504726	11	86653988	G	A	0.993527	-0.183505	0.0227282	6.80879e-16
rs649693	11	86869577	T	C	0.690918	0.0643949	0.00369477	5.00081e-68
rs377062541	11	86934373	AT	A	0.886665	-0.0337684	0.00578056	5.1667e-09
rs6589301	11	112424565	G	A	0.414843	0.0553309	0.00343845	2.91243e-58
rs17595156	11	113027641	G	A	0.905843	-0.0362467	0.00576108	3.14091e-10
rs1048932	11	115044850	C	A	0.585871	-0.0402772	0.00340321	2.57237e-32
rs2509353	11	115493947	C	T	0.553962	0.022665	0.00338217	2.06579e-11
rs10790255	11	118515579	G	T	0.247602	-0.0282888	0.00389232	3.65294e-13
rs1622638	11	121800971	G	A	0.605212	-0.0219719	0.00344352	1.76346e-10
rs4505077	11	122806039	C	T	0.494221	0.0205807	0.00339836	1.39492e-09
rs6489548	12	588604	A	G	0.404082	0.0247562	0.00343641	5.84349e-13
rs7959604	12	1637129	C	G	0.924684	0.047733	0.00646789	1.58287e-13
rs144339224	12	1638214	A	ACCCT	0.76228	-0.0341389	0.00404676	3.28067e-17
rs7301013	12	2508571	A	G	0.84666	-0.0328772	0.00466659	1.85154e-12
rs76243438	12	13316373	T	G	0.944665	-0.0467354	0.00739517	2.62041e-10
rs117481343	12	13328208	C	T	0.970436	-0.133008	0.0102964	3.56275e-38
rs118115924	12	49379537	G	T	0.98816	0.21147	0.0157269	3.2341e-41
rs10875906	12	49385679	C	T	0.721173	-0.0393579	0.00386087	2.10821e-24
rs2279743	12	57377509	T	C	0.854836	0.0316666	0.00478399	3.60909e-11
rs11832031	12	65952149	T	A	0.230803	0.0281657	0.0040279	2.69727e-12
rs72186592	12	78224969	GAGAGAC	G	0.645506	0.022415	0.00378578	3.20321e-09
rs10858944	12	90419192	G	A	0.601871	-0.0544061	0.00345778	8.78737e-56
rs202234992	12	90564744	C	T	0.96293	-0.083745	0.013314	3.17452e-10
rs7969076	12	94096042	T	C	0.485313	-0.021633	0.00337848	1.52191e-10
rs11067228	12	115094260	A	G	0.550075	-0.0224983	0.00338088	2.84141e-11
rs1323168	13	22644217	A	G	0.123309	-0.0313238	0.00515181	1.20061e-09
rs8002850	13	22811940	G	A	0.664482	0.0303354	0.00356901	1.90145e-17
rs371471055	13	37475568	CT	C	0.751978	-0.0239237	0.00400049	2.22867e-09
rs58973023	13	42959133	A	T	0.514188	0.0620582	0.0038732	8.90628e-58
rs2147160	13	43021639	C	A	0.249421	-0.0356538	0.00446205	1.34447e-15
rs1149821	13	51137529	T	C	0.455872	0.0226894	0.00339417	2.31196e-11
rs10637379	13	74686341	C	CTG	0.282212	-0.0234623	0.00380551	7.03264e-10
rs72635657	13	93898697	G	A	0.986416	0.0850683	0.0145916	5.54384e-09
rs147720516	13	94380457	T	TTTTG	0.0543494	-0.0484406	0.00752035	1.18478e-10
rs2008411	13	99587929	C	T	0.301914	0.0382734	0.00368635	2.98005e-25
rs1078514	13	110463168	C	T	0.671008	0.0230278	0.00362505	2.11954e-10
rs1042704	14	23312594	G	A	0.785054	0.0326702	0.00410634	1.77637e-15
rs10145299	14	35215602	T	C	0.512142	-0.0237389	0.00342745	4.32597e-12
rs10130587	14	54419110	G	C	0.594353	-0.0457657	0.00449427	2.35914e-24
rs71446481	14	54420647	A	ACC	0.553909	0.0266734	0.00428563	4.84885e-10
rs55874297	14	95593957	G	C	0.913081	0.0380881	0.00599897	2.16572e-10
rs35816040	14	103881561	TAACA	T	0.655201	0.0424747	0.00355824	7.59332e-33
rs11636403	15	51548744	C	T	0.544269	-0.0387052	0.00349578	1.71611e-28
rs55671949	15	51620079	TA	T	0.932713	0.0446307	0.00689678	9.72022e-11
rs8023466	15	63841675	G	A	0.864657	-0.0306744	0.00495048	5.78265e-10
rs28587205	15	67427897	A	T	0.528349	0.0201743	0.00338759	2.59498e-09
rs2668602	15	70590001	G	A	0.38221	-0.0283732	0.00346702	2.75196e-16
rs11637971	15	91079863	A	C	0.301908	-0.0268891	0.0036829	2.85474e-13
rs2301522	16	359953	A	G	0.338085	0.0249567	0.00361153	4.83652e-12
rs71378512	16	410178	G	A	0.948313	0.0861332	0.00891101	4.20776e-22
rs113196631	16	23152702	A	AT	0.705565	0.0268794	0.00401133	2.07184e-11
rs62028332	16	51025468	G	A	0.856564	-0.04359	0.00516569	3.21797e-17
rs9932220	16	51758116	G	A	0.781238	-0.0288239	0.00411153	2.37452e-12
rs11643929	16	51902302	C	T	0.669054	0.0215991	0.00366767	3.8844e-09
rs72805220	16	51903981	C	A	0.934618	0.0658967	0.00711993	2.1374e-20
rs9972653	16	53814363	G	T	0.600034	-0.0207177	0.00344586	1.82862e-09
rs34725069	16	55048852	A	AAT	0.142384	0.0344946	0.00494554	3.06101e-12
rs17680862	16	67322118	G	C	0.974085	0.0874343	0.0105675	1.29688e-16
rs4888151	16	81559009	A	C	0.259284	0.0252497	0.00389714	9.23106e-11
rs71390846	16	86714715	G	C	0.809582	0.0388787	0.00431347	1.99916e-19
rs2376600	17	928078	G	A	0.689952	0.0274757	0.00365252	5.37879e-14
rs35401268	17	2026417	GA	G	0.314995	-0.0566346	0.00363674	1.11272e-54
rs78180894	17	7483662	G	C	0.921212	0.0407872	0.00644309	2.44562e-10
rs74439044	17	7781019	T	C	0.903407	0.0404891	0.00571421	1.38367e-12
rs56235417	17	9142846	G	C	0.838121	0.0288472	0.00457494	2.87301e-10
17:27961561_GATTATT_G	17	27961561	GATTATT	G	0.561002	0.0262674	0.00339407	1.00045e-14
rs4239232	17	29819149	T	C	0.369619	0.0215628	0.00352318	9.34062e-10
rs143043662	17	39913771	C	T	0.986729	-0.0909361	0.014706	6.26549e-10
rs7209826	17	41796406	A	G	0.616614	-0.0287193	0.00382684	6.15698e-14
rs188810925	17	41798194	G	A	0.922131	-0.0456467	0.00697283	5.89542e-11
rs170634	17	42175821	C	A	0.257483	0.0242794	0.00393171	6.60471e-10
rs2696264	17	48333349	G	A	0.772049	-0.0327799	0.00400167	2.57874e-16
rs72829754	17	54233702	G	A	0.603181	-0.0341149	0.00346859	7.92584e-23
rs1036902	17	58950791	T	C	0.852784	-0.0515881	0.00475542	2.03216e-27
rs16961974	17	63275018	T	C	0.73846	0.0252698	0.00385833	5.77595e-11
rs11869530	17	63549979	G	A	0.3653	-0.0250454	0.00350306	8.70509e-13
rs8069036	17	69898215	T	A	0.567203	-0.0227409	0.00344105	3.87658e-11
rs73997493	17	75319800	C	T	0.91217	0.0419045	0.00598095	2.44655e-12
rs34202212	17	79426021	GC	G	0.661572	0.0219914	0.00362318	1.28198e-09
rs11875132	18	10348334	T	C	0.563181	0.0253275	0.00344124	1.8391e-13
rs1941749	18	13722308	A	G	0.64084	0.048599	0.00351414	1.6905e-43
rs884205	18	60054857	A	C	0.249016	-0.0327879	0.00392751	6.92619e-17
rs78015143	18	77248691	G	A	0.901893	-0.0357513	0.00568988	3.31421e-10
rs8108787	19	817980	T	C	0.737848	0.0331097	0.00389811	1.99983e-17
rs4807629	19	1170297	A	G	0.684324	0.0330593	0.00366404	1.8359e-19
rs4806832	19	2184652	C	T	0.533855	0.0212318	0.00339618	4.06058e-10
rs35713211	19	33548025	CA	C	0.719754	-0.0297115	0.00430259	5.00283e-12
rs7255601	19	33549775	G	C	0.906494	-0.0901028	0.00628217	1.18482e-46
rs13345456	19	41806918	C	T	0.750728	-0.025632	0.00390632	5.32082e-11
rs3170167	19	45976718	T	C	0.850164	0.030929	0.00476502	8.53562e-11
rs62198536	20	6405614	A	G	0.645081	-0.0378907	0.00355177	1.43507e-26
rs201402819	20	6749181	CTGT	C	0.978188	-0.0786565	0.0125921	4.19799e-10
rs6117854	20	7551554	G	A	0.674431	0.0357824	0.00363874	8.05795e-23
rs6040006	20	10503184	C	T	0.970095	0.0723532	0.0103655	2.94808e-12
rs17457340	20	10640042	T	C	0.923182	0.0482892	0.00662865	3.21848e-13
rs6040068	20	10644984	C	T	0.873263	0.0357525	0.00522755	7.96053e-12
rs6134038	20	10765986	A	G	0.796218	0.0277569	0.00428905	9.6993e-11
rs1980854	20	10985803	G	A	0.712095	-0.0335274	0.00376135	4.93752e-19
rs34952318	20	11177055	G	A	0.950943	0.0742862	0.00789721	5.12275e-21
rs13044413	20	33020957	A	G	0.561168	-0.0265374	0.00339898	5.83483e-15
rs3092018	20	45605548	A	AT	0.256725	-0.0325023	0.00390185	8.08679e-17
rs239677	21	28774869	C	T	0.58951	0.0289932	0.0034575	5.04606e-17
rs55787537	21	35717837	T	G	0.828621	0.0303416	0.00453186	2.15426e-11
rs2836613	21	40047176	G	A	0.247835	-0.0334311	0.00394606	2.41156e-17
rs11088458	21	40350120	A	G	0.287892	0.0429918	0.00376976	3.97525e-30
rs4818988	21	46348764	A	T	0.491927	0.0211055	0.00358584	3.96161e-09
22:19677948_CG_C	22	19677948	CG	C	0.890975	0.115632	0.00557298	1.25978e-95
rs133441	22	29213054	A	T	0.760172	-0.0310237	0.00407776	2.78279e-14
rs134639	22	29483060	A	G	0.348269	0.0460146	0.00360733	2.89122e-37
rs13056435	22	29808163	C	T	0.917072	0.040051	0.00621003	1.12293e-10
rs371350765	22	39143336	C	CA	0.727421	0.0248529	0.00387345	1.39701e-10
rs5952416	23	43835793	A	C	0.3199	-0.03587	0.0045635	3.83512e-15
rs17307280	23	8916646	C	A	0.2714	0.0733	0.00873813	4.92301e-17
